# Supplementary material for: Determining the Most Important Physiological and Agronomic Traits Contributing to Maize Grain Yield through Machine Learning Algorithms: A New Avenue in Intelligent Agriculture
Source: PLoS One. 2014 May 15;9(5):e97288. doi: 10.1371/journal.pone.0097288 (PMC4022653; doi:10.1371/journal.pone.0097288)
Supplement: Table S1 — Final dataset for running machine learning algorithms including the 166 records (rows) (derived from field and literature experiments) and 22 traits (features/columns). The traits were kernel number per ear, nitrogen (N) fertilizer applied (kg ha−1), plant density (plant ha−1), sowing date-location (country), stem dry weight (g plant−1), kernel dry weight (mg), duration of the grain filling period (°C day), kernel growth rate (mg °C day−1), Phosphorous (P) fertilizer applied (kg ha−1), mean kernel weight (mg), grain yield (g m−2), season duration (days), days to silking, leaf dry weight (g plant−1), mean kernel weight (mg), cob dry weight (g plant−1), soil pH, potassium (K) fertilizer applied (kg ha−1), hybrid type, defoliation, soil type, and the maximum kernel water content (MKWC) (mg). The yield was set as the output variable and the rest of variables as input (predictor) variables. (XLS) [file pone.0097288.s001.xls]

## Sheet: selected data
sowing date and country	Hybrid type	Density (p/ha)	Defoliation (percentage)	Day	Soil type	season duration-day	Soil pH	N applied (kg/ha )	K applied (kg/ha )	P applied (kg/ha )	Days to silking	stem dry weight (g/plant)	cob dry weight (g/plant)	leaf dry weight (g/plant)	Kernel growth rate (mg ○C day-1)	Duration of the grain filling period (○C day)	KNPE	K DW (mg)	Mean KW (mg)	Yield (g/m2)	Max KWC (mg)
Sh-North-five June	SC	75000	0	0	C	120	7.68	350	0	0	70	133.88	37.1333	56.6667	0.767033	456.716	740	165	352.3	1430.95	251.9
Sh-North-five June	SC	75000	50	25	C	120	7.68	350	0	0	70	105.55	27.3433	34.4444	0.662233	452.453	537.3	190.1	295.5	1205.95	221.9
Sh-North-five June	SC	75000	50	35	C	120	7.68	350	0	0	70	129.44	31.22	32.2222	0.664767	522.239	625.3	188.5	330.5	1330.12	211.7
Sh-North-five June	SC	85000	0	0	C	120	7.68	350	0	0	70	131.11	33.3333	54.4444	0.704433	468.012	639.3	187.3	327.1	1676.52	254.1
Sh-North-five June	SC	85000	50	25	C	120	7.68	350	0	0	70	109.44	27.1433	30	0.810667	403.21	514	166.6	315.3	1465.91	237.9
Sh-North-five June	SC	85000	50	35	C	120	7.68	350	0	0	70	121.11	29.8833	35	0.812933	392.999	536	189.6	317.7	1414.91	252.9
Sh-North-five June	SC	95000	0	0	C	120	7.68	350	0	0	70	125.55	30.7533	57.2222	0.814567	415.179	642.7	186.9	337.4	1900.15	239.9
Sh-North-five June	SC	95000	50	25	C	120	7.68	350	0	0	70	137.77	34.3267	28.8889	0.535867	743.094	571.3	175.4	343.1	1834.7	210.9
Sh-North-five June	SC	95000	50	35	C	120	7.68	350	0	0	70	134.44	27.59	31.1111	0.6684	467.171	536	168.3	311.4	1651.04	216
Sh-North-five June	SC	75000	0	0	C	122	7.68	350	0	0	74	171.11	36.6367	63.8889	0.5826	507.673	794	126.6	295.5	1505.95	243.7
Sh-North-five June	SC	75000	50	25	C	122	7.68	350	0	0	74	152.22	30.7967	40	0.5049	532.592	611.3	105.1	269.3	1280.12	243.1
Sh-North-five June	SC	75000	50	35	C	122	7.68	350	0	0	74	176.11	35.2033	38.3333	0.596467	543.152	656	120.8	307.2	1326.78	247
Sh-North-five June	SC	85000	0	0	C	122	7.68	350	0	0	74	163.33	33.3067	67.7778	0.622933	526.877	790	107.9	329.1	1590.58	255
Sh-North-five June	SC	85000	50	25	C	122	7.68	350	0	0	74	119.44	30.3467	32.7778	0.6038	462.837	668.7	111.1	274.7	1335.58	247.3
Sh-North-five June	SC	85000	50	35	C	122	7.68	350	0	0	74	92.77	26.8433	33.3333	0.601	455.12	634	111.4	258.1	1233.58	237
Sh-North-five June	SC	95000	0	0	C	122	7.68	350	0	0	74	172.22	36.75	66.1111	0.641133	454.223	756.7	107.9	289.2	1838.93	234.1
Sh-North-five June	SC	95000	50	25	C	122	7.68	350	0	0	74	135.55	31.21	39.4444	0.424367	665.765	660.7	107.6	271.5	1454.7	231.6
Sh-North-five June	SC	95000	50	35	C	122	7.68	350	0	0	74	176.66	33.6767	36.1111	0.618733	480.449	568	100.4	295.9	1725.98	224.4
Sh-North-five June	DC	75000	0	0	C	114	7.68	350	0	0	65	134.44	28.71	36.6667	0.6354	451.777	586	135.9	287	1023.45	206.3
Sh-North-five June	DC	75000	50	25	C	114	7.68	350	0	0	65	92.22	22.53	16.1111	0.5185	468.514	372.7	123.3	234.5	790.117	197.2
Sh-North-five June	DC	75000	50	35	C	114	7.68	350	0	0	65	125	25.1567	21.6667	0.5146	491.603	427	114.3	255.8	770.95	186.4
Sh-North-five June	DC	85000	0	0	C	114	7.68	350	0	0	65	177.77	34.0167	40	0.6082	429.784	641.7	143.1	257.9	1141.02	209.5
Sh-North-five June	DC	85000	50	25	C	114	7.68	350	0	0	65	90	22.7567	17.2222	0.6442	367.748	530.7	117.8	233.4	844.466	200.2
Sh-North-five June	DC	85000	50	35	C	114	7.68	350	0	0	65	101.11	24.0733	15.8889	0.651433	405.216	557.3	126.1	250.9	798.188	198.6
Sh-North-five June	DC	95000	0	0	C	114	7.68	350	0	0	65	124.44	32.2	37.7778	0.600367	478.154	612.3	129.1	279	1214.04	205.1
Sh-North-five June	DC	95000	50	25	C	114	7.68	350	0	0	65	85.55	23.3867	21.1111	0.4885	527.597	478.7	130.6	255.1	1158.09	189.7
Sh-North-five June	DC	95000	50	35	C	114	7.68	350	0	0	65	91.11	26.7867	18.3333	0.5553	437.981	580	134.6	256.8	1125.37	194
Sh-North-fourteen June	SC	75000	0	0	C	120	7.83	350	0	0	75	259.462	34.7467	152.19	0.635633	377.48	678	143.74	240.553	1014.4	258.12
Sh-North-fourteen June	SC	75000	50	25	C	120	7.83	350	0	0	75	115.908	25.9922	63.4067	0.6183	301.295	572.667	137.5	185.677	700.892	209.587
Sh-North-fourteen June	SC	75000	50	35	C	120	7.83	350	0	0	75	210.74	30.7589	85.8	0.7215	295.401	611.333	118.94	213.443	902.642	227.233
Sh-North-fourteen June	SC	85000	0	0	C	120	7.83	350	0	0	75	207.071	32.96	93.0267	0.7367	349.275	688.667	148.753	251.243	1245.12	261.54
Sh-North-fourteen June	SC	85000	50	25	C	120	7.83	350	0	0	75	154.591	28.8689	70.3533	0.6787	289.013	638.667	133.373	196.043	916.281	236.513
Sh-North-fourteen June	SC	85000	50	35	C	120	7.83	350	0	0	75	210.596	32.7967	56.4167	0.821367	227.539	555.333	136.627	186.34	873.451	246.513
Sh-North-fourteen June	SC	95000	0	0	C	120	7.83	350	0	0	75	194.827	35.6122	124.67	0.678733	385.9	736	135.8	254.02	1419.18	216.593
Sh-North-fourteen June	SC	95000	50	25	C	120	7.83	350	0	0	75	129.049	23.7311	65.52	0.6471	317.206	654	113.493	206.383	1109.83	205.82
Sh-North-fourteen June	SC	95000	50	35	C	120	7.83	350	0	0	75	171.58	31.4067	70.64	0.646767	312.841	648	117.313	202.56	1052.75	208.267
Sh-North-fourteen June	SC	75000	0	0	C	122	7.83	350	0	0	77	177.827	33.7256	89.36	0.602533	392.439	868	118.26	235.63	1080.39	209.86
Sh-North-fourteen June	SC	75000	50	25	C	122	7.83	350	0	0	77	146.684	26.3856	55.7933	0.692467	260.951	736	113.687	179.947	810.442	210.98
Sh-North-fourteen June	SC	75000	50	35	C	122	7.83	350	0	0	77	160.938	30.2033	63.9567	0.671733	272.444	635.333	114.16	182.143	895.142	217.4
Sh-North-fourteen June	SC	85000	0	0	C	122	7.83	350	0	0	77	222.604	32.4089	90.4433	0.668767	316.384	822	116.707	210.01	1160.08	229.14
Sh-North-fourteen June	SC	85000	50	25	C	122	7.83	350	0	0	77	147.018	25.02	65.4367	0.7748	234.139	726	119.607	181.9	873.441	213.98
Sh-North-fourteen June	SC	85000	50	35	C	122	7.83	350	0	0	77	137.86	24.9489	73.42	0.498267	397.438	655.333	102.693	191.65	897.657	207.907
Sh-North-fourteen June	SC	95000	0	0	C	122	7.83	350	0	0	77	174.969	32.5489	117.803	0.8039	293.086	761.333	123.84	235.3	1427.17	217.48
Sh-North-fourteen June	SC	95000	50	25	C	122	7.83	350	0	0	77	134.129	24.6444	61.81	0.666067	270.022	698.667	114.713	179.92	969.211	212.007
Sh-North-fourteen June	SC	95000	50	35	C	122	7.83	350	0	0	77	133.129	25.0811	68.1933	0.68	290.491	758	115.847	196.787	1141.34	206.44
Sh-North-fourteen June	DC	75000	0	0	C	114	7.83	350	0	0	66	94.8267	27.18	76.0533	0.535567	431.844	468	125.161	230.59	775.317	180.333
Sh-North-fourteen June	DC	75000	50	25	C	114	7.83	350	0	0	66	55.5733	22.95	39.6133	0.642433	287.974	590.667	119.517	185.03	523.708	177.261
Sh-North-fourteen June	DC	75000	50	35	C	114	7.83	350	0	0	66	55.3511	24.0189	24.9067	0.618233	297.006	500.667	119.9	190.607	582.358	181.478
Sh-North-fourteen June	DC	85000	0	0	C	114	7.83	350	0	0	66	89.4622	25.8856	63.6767	0.797133	296.224	562.667	144.5	233.767	875.528	170.022
Sh-North-fourteen June	DC	85000	50	25	C	114	7.83	350	0	0	66	58.9067	24.7333	41.2467	0.745167	285.405	555.333	116.878	212.003	852.267	176.9
Sh-North-fourteen June	DC	85000	50	35	C	114	7.83	350	0	0	66	70.5733	21.9833	41.73	0.671067	288.826	476	126.256	193.93	752.864	166.856
Sh-North-fourteen June	DC	95000	0	0	C	114	7.83	350	0	0	66	64.8267	28.9822	69.3233	0.741867	283.949	509.333	129.183	210.71	896.336	176.456
Sh-North-fourteen June	DC	95000	50	25	C	114	7.83	350	0	0	66	66.1289	26.0756	37.41	0.6452	333.873	444.667	118.661	215.617	839.504	177.494
Sh-North-fourteen June	DC	95000	50	35	C	114	7.83	350	0	0	66	52.24	23.0644	27.76	0.6838	322.688	552.667	124.933	225.873	899.777	166.511
BA-Soth-fifteen Oct		80000	0	0				200							0.26	1151.9	623			1408.98	193.7
BA-Soth-fifteen Oct		80000	50	20				200							0.25	776.5	580			846.336	180.3
BA-Soth-fifteen Oct		80000	85	20				200							0.16	725.2	510			513.264	163.6
BI-North-eleven May		20000	0	0				200							0.42	1206.8	597		305.4	513.539	336.1
BI-North-eleven May		40000	0	0				200							0.39	1186.7	599		366.2	958.879	307.6
BI-North-eleven May		80000	100	20				200							0.33	725.9	554		-48.5	673.664	204
BI-North-eleven May		20000	0	0				200							0.4	1103.3	649		364.1	470.136	284.7
BI-North-eleven May		40000	0	0				200							0.41	1102.9	644		349.4	947.71	286.5
BI-North-eleven May		80000	100	20				200							0.29	674.5	604		-5.3	652.32	217.5
BI-North-eleven May		20000	0	0				200							0.37	1114.5	798		352.3	559.238	258.7
BI-North-eleven May		40000	0	0				200							0.36	1109.9	813		333.5	1061.13	253.3
BI-North-eleven May		80000	100	20				200							0.2	785.3	720		-45.7	641.088	195
BAU-South-one Oct	SC	90000	0	0	SCL			200							0.3	1189	484			1302.44	366
BAU-South-one Oct	SC	90000	0	0	SCL			200							0.34	1266	511			1591.25	335
BAU-South-one Oct	SC	90000	0	0	SCL			200							0.3	1323	560			1532.16	315
BAU-South-one Oct	SC	90000	0	0	SCL			200							0.33	1234	495			1416.69	355
BAU-South-one Oct	SC	90000	0	0	SCL			200							0.24	1366	540			1302.48	302
BAU-South-one Oct	SC	90000	0	0	SCL			200							0.3	1470	495			1626.08	338
BAU-South-one Oct	SC	90000	0	0	SCL			200							0.26	1337	598			1506.96	321
BAU-South-one Oct	SC	90000	0	0	SCL			200							0.29	1325	546			1528.25	331
BAU-South-one Oct	SC	90000	0	0	SCL			200							0.28	1295	586			1545.28	317
BAU-South-one Oct	SC	90000	0	0	SCL			200							0.3	1138	509			1314.75	348
BAU-South-one Oct	SC	90000	0	0	SCL			200							0.36	1117	507			1355.21	302
BAU-South-one Oct	SC	90000	0	0	SCL			200							0.37	1314	493			1526.33	298
VT-South-thirty Oct	SC	90000	0	0	SCL			100							0.34	1045	501			1267.03
VT-South-thirty Oct	SC	90000	0	0	SCL			100							0.41	1235	505			1727.1
VT-South-thirty Oct	SC	90000	0	0	SCL			100							0.36	1249	469			1392.93
VT-South-thirty Oct	SC	90000	0	0	SCL			100							0.33	1247	531			1577.07
VT-South-thirty Oct	SC	90000	0	0	SCL			100							0.3	1382	596			1577.02
VT-South-thirty Oct	SC	90000	0	0	SCL			100							0.33		596
VT-South-thirty Oct	SC	90000	0	0	SCL			100							0.33	1384	577			1760.43
VT-South-thirty Oct	SC	90000	0	0	SCL			100							0.33	1162	613			1588.9
VT-South-thirty Oct	SC	90000	0	0	SCL			100							0.35	1158	563			1565.7
VT-South-thirty Oct	SC	90000	0	0	SCL			100							0.31	1251	585			1621.62
VT-South-thirty Oct	SC	90000	0	0	SCL			100							0.4	1160	506			1603.01
VT-South-thirty Oct	SC	90000	0	0	SCL			100							0.45	1129	543			1715.34
IN-North-first June		65000	33	1	SL	107		120	60	60	57	51.84	60.31	8.30769			297		199.8
IN-North-first June		65000	33	1	SL	102		120	60	60	49	76	89.1	28.4615			389		298
IN-North-first June		65000	33	1	SL	107		120	60	60	54	48.3	35.38	7.38462			212		220.8
IN-North-first June		65000	66	1	SL	107		120	60	60	57	65.38	41.38	9.53846			247
IN-North-first June		65000	66	1	SL	102		120	60	60	49	77.53	86.15	28.7692			300
IN-North-first June		65000	66	1	SL	107		120	60	60	54	46.3	37.38	7.84615			172
IN-North-first June		65000	100	1	SL	107		120	60	60	57	61.07	27.54	2.61538			137
IN-North-first June		65000	100	1	SL	102		120	60	60	49	90	74.15	17.0769			263
IN-North-first June		65000	100	1	SL	107		120	60	60	54	48.3	37.77	5.23077			164
IN-North-first June		65000	0	0	SL	107		120	60	60	57	56.3	81.38	12.1538			332
IN-North-first June		65000	0	0	SL	102		120	60	60	49	62.61	90	33.5385			499
IN-North-first June		65000	0	0	SL	107		120	60	60	54	50.92	60.62	12.3077			306
AUS-North-ten May		10000	0	0				150				101.2				1091	1210	337	279.3	407.77	270.1
AUS-North-ten May		80000	0	0				150				56.3				1092	542	131.7	243	571.051	192.6
AUS-North-ten May		180000	0	0				150				35.1				1093	385	91.6	240.4	634.788	179.5
AUS-North-ten May		10000	0	0				150				108.1				1094	1056	354.2	336.8	374.035	314.4
AUS-North-ten May		80000	0	0				150				43.4				1046	491	133.4	271	523.995	249.4
AUS-North-ten May		180000	0	0				150				28.5				1084	310	75	244.2	418.5	230.7
AUS-North-ten May		10000	0	0				150				149.9				1074	213	75.1	353	15.9963	283.9
AUS-North-ten May		80000	0	0				150				67.2				1101	253	88.7	345	179.529	262.3
AUS-North-ten May		180000	0	0				150				51.1				1079	122	40.4	339.7	88.7184	232.5
AUS-North-ten May		10000	0	0				150				144.7				1034	278	96.9	365.7	26.9382	306.2
AUS-North-ten May		80000	0	0				150				75.1				1084	195	70.8	356	110.448	309.7
AUS-North-ten May		180000	0	0				150				43.4				1082	180	54.1	303.3	175.284	272.3
PA-South-mid Sep	SC	85000	0	0				0		20					0.255	916	335.412		231	656.5	164
PA-South-mid Sep	SC	85000	0	0				50		20					0.265	911	449.059		239	908.8	165
PA-South-mid Sep	SC	85000	0	0				200		20					0.3	1007	550.941		300	1403.7	185
PA-South-mid Sep	SC	85000	0	0				0		20					0.239	877	388.235		209	69.5	133
PA-South-mid Sep	SC	85000	0	0				50		20					0.264	819	458.118		216	842.1	135
PA-South-mid Sep	SC	85000	0	0				200		20					0.258	1007	596		258	1305.8	149
PA-South-mid Sep	SC	85000	0	0				0		20					0.352	731	384.471		255	835.8	188
PA-South-mid Sep	SC	85000	0	0				50		20					0.341	786	360.706		266	814.3	178
PA-South-mid Sep	SC	85000	0	0				200		20					0.324	866	409.176		278	96.8	184
PA-South-mid Sep	SC	85000	0	0				0		20					0.271	891	338.353		240	689.4	153
PA-South-mid Sep	SC	85000	0	0				50		20					0.279	880	350.588		244	725.7	150
PA-South-mid Sep	SC	85000	0	0				200		20					0.256	920	347.882		235	693.4	146
PA-South-mid Sep	SC	85000	0	0				0		20					0.279	887	193.529		243	398.6	146
PA-South-mid Sep	SC	85000	0	0				50		20					0.278	907	316.353		251	676.7	156
PA-South-mid Sep	SC	85000	0	0				200		20					0.277	1092	467.765		302	1189.2	172
PA-South-mid Sep	SC	85000	0	0				0		20					0.231	898	212.118		207	373.2	118
PA-South-mid Sep	SC	85000	0	0				50		20					0.23	939	355.176		216	649.9	119
PA-South-mid Sep	SC	85000	0	0				200		20					0.27	1051	486.588		284	1160.2	140
PA-South-mid Sep	SC	85000	0	0				0		20					0.294	773	306		227	587.4	160
PA-South-mid Sep	SC	85000	0	0				50		20					0.298	825	333.059		244	692.3	170
PA-South-mid Sep	SC	85000	0	0				200		20					0.335	767	474.235		256	1030.3	186
PA-South-mid Sep	SC	85000	0	0				0		20					0.27	701	303.294		256	483.1	132
PA-South-mid Sep	SC	85000	0	0				50		20					0.249	819	328		203	563.6	131
PA-South-mid Sep	SC	85000	0	0				200		20					0.26	787	509.176		205	87.9	142
St-North	SC	50000	100	12	SiLo												468		129		254
St-North	SC	50000	100	24	SiLo												627		138		199
Ca-North-three June		75000	0	0	SL	115	6.9	150	50		67	54.6	18.7	38.2			529	136	258
Ca-North-three June		75000	0	0	SL	118	6.9	150	50		71	67.8	18.5	44.6			568	123	216
Ca-North-thirteen May		75000	0	0	SL	127	6.9	150	50		79	80.1	24.8	41.8			566	163	290
Ca-North-thirteen May		75000	0	0	SL	131	6.9	150	50		83	82.3	22.7	51.1			686	159	233
AUS-North-twentynine May		60000	0	0				150							0.355	1179					330
AUS-North-twentynine May		60000	0	0				150							0.167	1078					69
AUS-North-twentynine May		60000	0	0				150							0.195	1126					109
AUS-North-twentynine May		60000	0	0				150							0.357	776					153
AUS-North-twentynine May		60000	0	0				150							0.352	1207					352
BAU-South-twentythree Sep	SC	100000	0	0	SCL			150							0.2		475				280
BAU-South-eight Oct	SC	90000	0	0	SCL			100							0.22		596				267
BAU-South-eight Oct	SC	90000	0	0	SCL			100							0.24		634				161
BAU-South-twentythree Sep	SC	100000	0	2	SCL	112		150							0.23		752				299
BAU-South-eight Oct	SC	90000	0	2	SCL			100							0.25		707				301
BAU-South-eight Oct	SC	90000	0	2	SCL			100							0.32		671				240
BAU-South-twentythree Sep	SC	100000	0	2	SCL			150							0.24		702				243
BAU-South-eight Oct	SC	90000	0	2	SCL			100							0.23		679				312
BAU-South-eight Oct	SC	90000	0	2	SCL			100							0.26		704				230
BAU-South-twentythree Sep	SC	100000	0	3	SCL			150							0.26		509
BAU-South-eight Oct	SC	90000	0	3	SCL			100							0.31		594
BAU-South-eight Oct	SC	90000	0	3	SCL			100							0.32		648
BAU-South-eight Oct	SC	90000	0	3	SCL			100							0.16		519
BAU-South-eight Oct	SC	90000	0	3	SCL			100							0.13		580
PU-North			0	0															298		279
PU-North			0	0															326		278
PU-North			0	0															324.2		295

## Sheet: references
References:
(1) PhD thesisof author (A. Shekoofa) 08 and 09
(2) Sala, R.G., Westgate, M.E., and Andrade, F.H. 2007. Source/sink ratio and the relationship between maximum water content, maximum volume and final dry weight of maize kernels. Field Crops Research 101: 19–25.
(3) Gambı´n, B.L., Borra´s, L., Otegui, M.E. 2006. Source–sink relations and kernel weight differences in maize temperate hybrids. Field Crops Research. 95:316– 326.
(4) Gambı´n, B.L., Borra´s, L., and Otegui, M.E. 2007. Kernel water relations and duration of grain filling in maize temperate hybrids. Field Crops Research. 101: 1-9.
(5) Khanna-Chopra, R., and Maheswari, M. 1998. Effect of altering source availability on expression of sink capacity in a maize hybrid and its parents. European Journal of Agronomy. 9: 101-107.
(6) Borra´s, L., Westgate, M.E., Otegui, M.E. 2003. Control of kernel weight and kernel water relations by post-flowering source–sink ratio in maize. Annals Botany. 91: 857–867.
(7) Melchiori, R.J.M., and Caviglia, O.P. 2008. Maize kernel growth and kernel water relations as affected by nitrogen supply. Field Crops Research. 108: 198-205.
(8) Jones, R. J., and Simmons S. R. 1982. Effect of altered source-sink ratio on growth of maize kernels. Crop Science. 23: 129-134.
(9) Subedi, K.D., and Ma, B.L. 2005. Ear position, leaf area, and contribution of individual leaves to grain yield in conventional and leafy maize hybrides. 23: 2246-2257.
(10) Borra´s, L., and Westgate, M.E. 2006. Predicting maize kerenl sink capacity early in development. 95: 223-233.
(11) Gambı´n, B.L., Borra´s, L., Otegui, M.E. 2008. Kernel weight dependence upon plant growth at different grain-filling stages in maize and sorghum. 59: 280-290.
(12) Brown, G., Wuethrich, K., and Halter, A.1996. Kernel dry weight loss during post-maturity drydown intervals in corn. Available online: http://www.agry.purdue.edu/ext/corn/research/rpt94-01.htm

## Sheet: Abbreviations
Hybrid type	Explanation of Abbreviation
SC	Single cross
DC	Double cross
Soil type
C	clay
SCL	sandy clay
SL	sandy loam
SiLo	silt loam
Day
0	no defoliation (after or before silking)
25	defoliation 25 days after silking
35	defoliation 35 days after silking
20	defoliation 20 days after silking
1	defoliation 1 days after silking
12	defoliation 12 days after silking
24	defoliation 24 days after silking
2	defoliation 2 days after silking
3	defoliation 3 days after silking
KNPE	kernel number per plant
K DW mg	final kernel dry weight, (mg)
Mean KW mg	mean kernel weight , (mg)
